# Supplementary material for: Radioimmunotherapy in Oncology: Overview of the Last Decade Clinical Trials
Source: Cancers (Basel). 2021 Nov 7;13(21):5570. doi: 10.3390/cancers13215570 (PMC8583425; doi:10.3390/cancers13215570)
Supplement: Supplementary file 1 [file cancers-13-05570-s001.zip]

Archive with 1 entries (1 files):
- cancers-1391265-supplementary.pdf
